# Supplementary material for: Electrophysiology-Guided Genetic Characterisation Maximises Molecular Diagnosis in an Irish Paediatric Inherited Retinal Degeneration Population
Source: Genes (Basel). 2022 Mar 29;13(4):615. doi: 10.3390/genes13040615 (PMC9033125; doi:10.3390/genes13040615)
Supplement: Supplementary file 1 [file genes-13-00615-s001.zip]

Archive with 1 entries (1 files):
- genes-1600529-supplementary.pdf
